# Supplementary material for: Optimization of Oil and Tocopherol Extraction from Maqui (Aristotelia chilensis (Mol.) Stuntz) by Supercritical CO2 Procedure
Source: Antioxidants (Basel). 2024 Jul 15;13(7):845. doi: 10.3390/antiox13070845 (PMC11273519; doi:10.3390/antiox13070845)
Supplement: Supplementary file 1 [file antioxidants-13-00845-s001.zip]

Archive with 1 entries (1 files):
- antioxidants-3072261-supplementary.pdf
